# Supplementary material for: Severe fever with thrombocytopenia syndrome virus induces lactylation of m6A reader protein YTHDF1 to facilitate viral replication
Source: EMBO Rep. 2024 Nov 4;25(12):5599–619. doi: 10.1038/s44319-024-00310-7 (PMC11624280; doi:10.1038/s44319-024-00310-7)
Supplement: Supplementary file 1 — Table EV1 [file 44319_2024_310_MOESM1_ESM.xlsx]

## Sheet: Sheet1
Table EV1 :Plasmid used in this study
Plasmid name	Description	Antibiotics
PECMV-YTHDF1	Flag tag	Ampicillin
PECMV-NSs	GFP tag
PECMV-NP	Flag tag	Ampicillin
pufse-Gn	Flag tag	Kanamycin
pcDH-Myc-ESCO1	Myc tag	Ampicillin
pcDH-Myc-ESCO2	Myc tag	Ampicillin
pcDH-Myc-ATAT1	Myc tag	Ampicillin
pcDH-Myc-MYST1	Myc tag	Ampicillin
pcDH-Sirt1	Myc tag	Ampicillin
pcDH-Sirt2	Myc tag	Ampicillin
pcDH-Sirt3	Myc tag	Ampicillin
pcDH-Sirt3	Myc tag	Ampicillin
pcDH-Sirt4	Myc tag	Ampicillin
pcDH-Sirt5	Myc tag	Ampicillin
pcDH-Sirt6	Myc tag	Ampicillin
pcDH-Sirt7	Myc tag	Ampicillin
HA-ub	HA tag	Kanamycin
pECMV-K517RYTHDF1	Flag tag	Ampicillin
pECMV-K521RYTHDF1	Flag tag	Ampicillin
pECMV-K26RYTHDF1	Flag tag	Ampicillin
pECMV-K240RYTHDF1	Flag tag	Ampicillin
pECMV-K249RYTHDF1	Flag tag	Ampicillin
pECMV-K517RYTHDF1	Flag tag	Ampicillin
pECMV-K521RYTHDF1	Flag tag	Ampicillin
