# Supplementary material for: Severe fever with thrombocytopenia syndrome virus induces lactylation of m6A reader protein YTHDF1 to facilitate viral replication
Source: EMBO Rep. 2024 Nov 4;25(12):5599–619. doi: 10.1038/s44319-024-00310-7 (PMC11624280; doi:10.1038/s44319-024-00310-7)
Supplement: Supplementary file 2 — Table EV2 [file 44319_2024_310_MOESM2_ESM.xlsx]

## Sheet: Sheet1
Table EV2: Antibodies used in this study
Name	company	catalog number
Rabbit-antiYTHDF1	Proteintech	17479-1-AP
Mouse-antiYTHDF1	Proteintech	66745-1-Ig
Rabbit-antiYTHDF2	Proteintech	24744-1-AP
Rabbit-antiYTHDF3	Sigma	SAB2108258
Rabbit-antiALKBH5	Proteintech	16837-1-AP
Mouse-antiMETTL3	Proteintech	15073-1-AP
Mouse-antiGAPDH	Proteintech	60004-1-Ig
Rabbit anti-Klac	PTM Biolabs	PTM-1401
Rabbit anti-Kbu	PTM Biolabs	PTM-329
Rabbit anti-Kac	PTM Biolabs	PTM-105
Mouse anti-Kcr	PTM Biolabs	PTM-502
Mouse anti-Kpr	PTM Biolabs	PTM-203
Mouse anti-Khib	PTM Biolabs	PTM-802
Mouse anti-SFTSV NP	Cambridge Bio	1-05-0130
Rabbit anti-SFTSV NSs	ABclonal	E7914(customized)
Goat anti-M800	LI-COR Inc.	926-32210
Goat anti-M680	LI-COR Inc.	926-68070
Goat anti-R800	LI-COR Inc.	926-32211
Goat anti-R680	LI-COR Inc.	926-68071
Donkey anti-M488	Jackson ImmunoResearch Inc.	715-547-003
Donkey anti-R488	Jackson ImmunoResearch Inc.	711-547-003
Donkey anti-M594	Jackson ImmunoResearch Inc.	715-587-003
Donkey anti-R594	Jackson ImmunoResearch Inc.	711-587-003
