# Supplementary material for: Severe fever with thrombocytopenia syndrome virus induces lactylation of m6A reader protein YTHDF1 to facilitate viral replication
Source: EMBO Rep. 2024 Nov 4;25(12):5599–619. doi: 10.1038/s44319-024-00310-7 (PMC11624280; doi:10.1038/s44319-024-00310-7)
Supplement: Supplementary file 3 — Table EV3 [file 44319_2024_310_MOESM3_ESM.xlsx]

## Sheet: Sheet1
Table EV3: the sequences of primers and siRNAs in this studies
	the sequences of different primers are as follows:								The sequences of different siRNAs are as follows (5’ to 3’):
							siYTHDF1	5’ CCGCGUCUAGUUGUUCAUGAA 3’
	Human GAPDH-F	TGCACCACCAACTGCTTAGC					siMETTL3	5’ CUGCAAGUAUGUUCACUAUGA 3’
	Human GAPDH-R	CCGAACTGGTTACACGGGAA					siALKBH5	5’ AAACAAGUACUUCGGCGA 3’
	Human 18s rRNA-F	CAGCCACCCGAGATTGAGCA
	Human 18s rRNA-R	TAGTAGCGACGGGCGGTGTG.
	Human YTHDF1-F	ACCTGTCCAGCTATTACCCG
	Human YTHDF1-R	TGGTGAGGTATGGAATCGGAG
	SFTSV L-F	TGGCATGCAGTTGATGTGTCT
	SFTSV L-R	GACCGCCCAGATCTTAAGGAAAT
	SFTSV M-F	AAGAAGTGGCTGTTCATCATTATTG.
	SFTSV M-R	GCCTTAAGGACATTGGTGAGTA
	SFTSV S-F	GGGTCCCTGAAGGAGTTGTAAA
	SFTSV S-R	TGCCTTCACCAAGACTATCAATGT.
	L2531-F	CCAGCAGCCCTGAGTTTCTA
	L2531-R	GACACGCTCCTCAAGGTTCT
	L2586-F	ACTGCTAGAGAAGATGGCCAC
	L2586-R	GCATGCACCCGTCATCTAGA
	L3968-F	CTACAGACCTTGGGCGGAAG
	L3968-R	GCTGAGAGTTCCTCCCGATG
	M1860-F	AACCCAGGACAAGAGGCATG
	M1860-R	GGACCGAGCATCAGGAACAA
	M806-F	CATGAGGGAGCACAAGACCA
	M806-R	TGTTCACAACCTGCCACCTT
	s237_F	GTGGGGATGATTGGGTGAGG
	s237_R	TGGTTTCTGCCCTCTCAACC
	s343_F	GCAGCAGCCTTGAAGGAGTA
	s343_R	TGCAGTTGGAATCAGGGACC
	s68_F	TGGAGTTTGGAGAGCAGCAG
	s68_R	CCCAATCATCCCCACCTGTC
