# Supplementary material for: Severe fever with thrombocytopenia syndrome virus induces lactylation of m6A reader protein YTHDF1 to facilitate viral replication
Source: EMBO Rep. 2024 Nov 4;25(12):5599–619. doi: 10.1038/s44319-024-00310-7 (PMC11624280; doi:10.1038/s44319-024-00310-7)
Supplement: Supplementary file 4 — Table EV4 [file 44319_2024_310_MOESM4_ESM.xlsx]

## Sheet: Sheet1
	position	sequence context	mutation
SFTSV L	2531	GCGUG UCCUG AGAGA GAUUG GGACU AAGAA CAUCC UAGAC CUUGC	GCGUG UCCUG AGAGA GAUUG GGUCU AAGAA CAUCC UAGAC CUUGC
SFTSV L	2586	GCUAC AAGCA ACUUU UCCAA AGACU GGGAG CUCUA CUCAG AAGUC	GCUAC AAGCA ACUUU UCCAA AGUCU GGGAG CUCUA CUCAG AAGUC
SFTSV L	3981	GGUAA AACAA AGGGA GAUGA GGACU ACAGA GCUCU GGACG CCACA	GGUAA AACAA AGGGA GAUGA GGUCU ACAGA GCUCU GGACG CCACA
SFTSV M	806	UUUUG UGUGC UACAA GGAAG GGACU GGGCC GUGUU CUGAA UCAGA	UUUUG UGUGC UACAA GGAAG GGUCU GGGCC GUGUU CUGAA UCAGA
SFTSV M	1860	UUCAC GGCAC CUGGG AGUCC GGACU CAAAA UGUCU CAAAA UCAAG	UUCAC GGCAC CUGGG AGUCC GGUCU CAAAA UGUCU CAAAA UCAAG
SFTSV NP	68	AGUUU GGAGA GCAGC AGCUC AAUUU GACUG AGCUU GAGGA CUUCG	AGUUU GGAGA GCAGC AGCUC AAUUU GACUG AGCUU GAGGU CUUCG
SFTSV NP	273	UGGCA CUCCA AGAGA AAUAU GGACU GGUUG AGAGG GCAGA AACCAG	UGGCA CUCCA AGAGA AAUAU GGUCU GGUUG AGAGG GCAGA AACCAG
SFTSV NP	343	ACUCC UGUGA GGGUG GCACA GAGCC UCCCC ACUUG GACAU GUGCU	ACUCC UGUGA GGGUG GCACA GAGCC UCCCC ACUUG GUCAU GUGCU
