# Supplementary material for: Severe fever with thrombocytopenia syndrome virus induces lactylation of m6A reader protein YTHDF1 to facilitate viral replication
Source: EMBO Rep. 2024 Nov 4;25(12):5599–619. doi: 10.1038/s44319-024-00310-7 (PMC11624280; doi:10.1038/s44319-024-00310-7)
Supplement: Supplementary file 5 — Table EV5 [file 44319_2024_310_MOESM5_ESM.xlsx]

## Sheet: Sheet1
Lactylated modification
YTHDF1	Position	Scores
SLHQKDTVHD	K26	0.4338
AIASKPAKPQ	K240	0.7148
PKMKTKSGP	K249	0.8315
LEKAKQVLKIISS	K517	0.9654
	K521	0.9885
