# Supplementary material for: Severe fever with thrombocytopenia syndrome virus induces lactylation of m6A reader protein YTHDF1 to facilitate viral replication
Source: EMBO Rep. 2024 Nov 4;25(12):5599–619. doi: 10.1038/s44319-024-00310-7 (PMC11624280; doi:10.1038/s44319-024-00310-7)
Supplement: Supplementary file 8 — Source data Fig. 2 [file 44319_2024_310_MOESM8_ESM.zip]

Archive with 49 entries (33 files):
- Figure 2/
- Figure 2/.DS_Store
- __MACOSX/Figure 2/._.DS_Store
- Figure 2/2G/
- Figure 2/2I/
- Figure 2/2N/
- Figure 2/2O/
- Figure 2/2H/
- Figure 2/2A/
- Figure 2/2F/
- Figure 2/2C/
- Figure 2/2D/
- Figure 2/2M/
- Figure 2/2J/
- Figure 2/2K/
- Figure 2/2L/
- Figure 2/2E/
- Figure 2/2B/
- Figure 2/2G/ALKBH5-IP-qPT-PCR-S.xlsx
- __MACOSX/Figure 2/2G/._ALKBH5-IP-qPT-PCR-S.xlsx
- Figure 2/2I/m6A-IP-qRT-PCR-L2586.xlsx
- Figure 2/2N/m6A-IP-qRT-PCR-s273.xlsx
- __MACOSX/Figure 2/2N/._m6A-IP-qRT-PCR-s273.xlsx
- Figure 2/2O/m6A-IP-qRT-PCR-s68.xlsx
- __MACOSX/Figure 2/2O/._m6A-IP-qRT-PCR-s68.xlsx
- Figure 2/2H/m6A-IP-qRT-PCR-L3981.xlsx
- __MACOSX/Figure 2/2H/._m6A-IP-qRT-PCR-L3981.xlsx
- Figure 2/2A/Wesrern blot METTL3 ALKBH5.tiff
- __MACOSX/Figure 2/2A/._Wesrern blot METTL3 ALKBH5.tiff
- Figure 2/2A/Wesrern blot Laminb Tubulin.tiff
- __MACOSX/Figure 2/2A/._Wesrern blot Laminb Tubulin.tiff
- Figure 2/2A/Wesrern blot NP.tiff
- __MACOSX/Figure 2/2A/._Wesrern blot NP.tiff
- Figure 2/2F/ALKBH5-IP-qPT-PCR-M.xlsx
- __MACOSX/Figure 2/2F/._ALKBH5-IP-qPT-PCR-M.xlsx
- Figure 2/2C/METTL3-IP-qPT-PCR-M.xlsx
- __MACOSX/Figure 2/2C/._METTL3-IP-qPT-PCR-M.xlsx
- Figure 2/2D/METTL3-IP-qPT-PCR-S.xlsx
- __MACOSX/Figure 2/2D/._METTL3-IP-qPT-PCR-S.xlsx
- Figure 2/2M/m6A-IP-qRT-PCR-s343.xlsx
- __MACOSX/Figure 2/2M/._m6A-IP-qRT-PCR-s343.xlsx
- Figure 2/2J/m6A-IP-qRT-PCR-L2531.xlsx
- __MACOSX/Figure 2/2J/._m6A-IP-qRT-PCR-L2531.xlsx
- Figure 2/2K/m6A-IP-qRT-PCR-M1860.xlsx
- Figure 2/2L/m6A-IP-qRT-PCR-M806.xlsx
- __MACOSX/Figure 2/2L/._m6A-IP-qRT-PCR-M806.xlsx
- Figure 2/2E/ALKBH5-IP-qPT-PCR-L.xlsx
- __MACOSX/Figure 2/2E/._ALKBH5-IP-qPT-PCR-L.xlsx
- Figure 2/2B/METTL3-IP-qPT-PCR-L.xlsx
