# Supplementary material for: Severe fever with thrombocytopenia syndrome virus induces lactylation of m6A reader protein YTHDF1 to facilitate viral replication
Source: EMBO Rep. 2024 Nov 4;25(12):5599–619. doi: 10.1038/s44319-024-00310-7 (PMC11624280; doi:10.1038/s44319-024-00310-7)
Supplement: Supplementary file 8 — Source data Fig. 2 [file 44319_2024_310_MOESM8_ESM.zip › Figure 2/2H/m6A-IP-qRT-PCR-L3981.xlsx]

## Sheet: Sheet1
	Wt	Mut
L3981	1.40228	0.592685
	1.34589	0.576629
	1.14942	0.512531
	Column B	Mut
	vs.	vs.
	Column A	Wt
	Unpaired t test
	P value	0.0008
	P value summary	***
