# Supplementary material for: Severe fever with thrombocytopenia syndrome virus induces lactylation of m6A reader protein YTHDF1 to facilitate viral replication
Source: EMBO Rep. 2024 Nov 4;25(12):5599–619. doi: 10.1038/s44319-024-00310-7 (PMC11624280; doi:10.1038/s44319-024-00310-7)
Supplement: Supplementary file 8 — Source data Fig. 2 [file 44319_2024_310_MOESM8_ESM.zip › Figure 2/2F/ALKBH5-IP-qPT-PCR-M.xlsx]

## Sheet: Sheet1
	IgG	ALKBH5
M	2.70671e-05	3.43975
	2.70671e-05	3.60736
	2.70671e-05	3.60451
