# Supplementary material for: Severe fever with thrombocytopenia syndrome virus induces lactylation of m6A reader protein YTHDF1 to facilitate viral replication
Source: EMBO Rep. 2024 Nov 4;25(12):5599–619. doi: 10.1038/s44319-024-00310-7 (PMC11624280; doi:10.1038/s44319-024-00310-7)
Supplement: Supplementary file 8 — Source data Fig. 2 [file 44319_2024_310_MOESM8_ESM.zip › Figure 2/2J/m6A-IP-qRT-PCR-L2531.xlsx]

## Sheet: Sheet1
	Wt	Mut
L2531	0.784733	0.774522
	0.76368	0.795131
	0.731161	0.854601
			Column B	Mut
			vs.	vs.
			Column A	Wt
			Unpaired t test
			P value	0.1673
			P value summary	ns
			Significantly different (P < 0.05)?	No
