# Supplementary material for: Severe fever with thrombocytopenia syndrome virus induces lactylation of m6A reader protein YTHDF1 to facilitate viral replication
Source: EMBO Rep. 2024 Nov 4;25(12):5599–619. doi: 10.1038/s44319-024-00310-7 (PMC11624280; doi:10.1038/s44319-024-00310-7)
Supplement: Supplementary file 8 — Source data Fig. 2 [file 44319_2024_310_MOESM8_ESM.zip › Figure 2/2L/m6A-IP-qRT-PCR-M806.xlsx]

## Sheet: Sheet1
	Wt	Mut
M806	2.40789	0.555809
	3.1573	0.53315
	2.61309	0.527408
			Column B	Mut
			vs.	vs.
			Column A	Wt
			Unpaired t test
			P value	0.0006
			P value summary	***
