# Supplementary material for: Severe fever with thrombocytopenia syndrome virus induces lactylation of m6A reader protein YTHDF1 to facilitate viral replication
Source: EMBO Rep. 2024 Nov 4;25(12):5599–619. doi: 10.1038/s44319-024-00310-7 (PMC11624280; doi:10.1038/s44319-024-00310-7)
Supplement: Supplementary file 9 — Source data Fig. 3 [file 44319_2024_310_MOESM9_ESM.zip]

Archive with 50 entries (39 files):
- Figure 3 /
- Figure 3 /3E/
- Figure 3 /3B/
- Figure 3 /3C/
- Figure 3 /3D/
- Figure 3 /3J/
- Figure 3 /.DS_Store
- __MACOSX/Figure 3 /._.DS_Store
- Figure 3 /3H/
- Figure 3 /3A/
- Figure 3 /3F/
- Figure 3 /3G/
- Figure 3 /3I/
- Figure 3 /3E/qPCR-HUVEC-YTHDF1-TIME.xlsx
- __MACOSX/Figure 3 /3E/._qPCR-HUVEC-YTHDF1-TIME.xlsx
- Figure 3 /3B/Western GAPDH NP.tiff
- __MACOSX/Figure 3 /3B/._Western GAPDH NP.tiff
- Figure 3 /3B/WesternYTHDF1.tiff
- __MACOSX/Figure 3 /3B/._WesternYTHDF1.tiff
- Figure 3 /3C/Western GAPDH NP.tiff
- __MACOSX/Figure 3 /3C/._Western GAPDH NP.tiff
- Figure 3 /3C/Western YTHDF1.tiff
- __MACOSX/Figure 3 /3C/._Western YTHDF1.tiff
- Figure 3 /3D/.DS_Store
- __MACOSX/Figure 3 /3D/._.DS_Store
- Figure 3 /3D/Western GAPDH NP.tiff
- __MACOSX/Figure 3 /3D/._Western GAPDH NP.tiff
- Figure 3 /3D/Western YTHDF1.tiff
- __MACOSX/Figure 3 /3D/._Western YTHDF1.tiff
- Figure 3 /3J/Western NSs.tiff
- __MACOSX/Figure 3 /3J/._Western NSs.tiff
- Figure 3 /3J/Western GAPDH NP.tiff
- __MACOSX/Figure 3 /3J/._Western GAPDH NP.tiff
- Figure 3 /3J/Western YTHDF1.tiff
- __MACOSX/Figure 3 /3J/._Western YTHDF1.tiff
- Figure 3 /3H/qPCR-HeLa-YTHDF1-DOSE.xlsx
- Figure 3 /3A/western GAPDH  NP.tiff
- __MACOSX/Figure 3 /3A/._western GAPDH  NP.tiff
- Figure 3 /3A/western YTHDF1.tiff
- __MACOSX/Figure 3 /3A/._western YTHDF1.tiff
- Figure 3 /3F/qPCR-HeLa-YTHDF1-TIME.xlsx
- __MACOSX/Figure 3 /3F/._qPCR-HeLa-YTHDF1-TIME.xlsx
- Figure 3 /3G/qPCR-HUVEC-YTHDF1-DOSE.xlsx
- __MACOSX/Figure 3 /3G/._qPCR-HUVEC-YTHDF1-DOSE.xlsx
- Figure 3 /3I/Western NSs NP.tiff
- __MACOSX/Figure 3 /3I/._Western NSs NP.tiff
- Figure 3 /3I/Western GAPDH NP.tiff
- __MACOSX/Figure 3 /3I/._Western GAPDH NP.tiff
- Figure 3 /3I/Western YTHDF1.tiff
- __MACOSX/Figure 3 /3I/._Western YTHDF1.tiff
