# Supplementary material for: Severe fever with thrombocytopenia syndrome virus induces lactylation of m6A reader protein YTHDF1 to facilitate viral replication
Source: EMBO Rep. 2024 Nov 4;25(12):5599–619. doi: 10.1038/s44319-024-00310-7 (PMC11624280; doi:10.1038/s44319-024-00310-7)
Supplement: Supplementary file 9 — Source data Fig. 3 [file 44319_2024_310_MOESM9_ESM.zip › Figure 3 /3E/qPCR-HUVEC-YTHDF1-TIME.xlsx]

## Sheet: Sheet1
	qPCR of YTHDF1 in HUVEC cells		n=3
		Mock	12 h	24 h	36 h	48 h	60 h
		1.07712	0.851313	0.924164	1.18074	0.868115	1.15873
		0.844458	0.878079	0.940199	1.15272	0.895148	1.23254
		1.0994	0.967596	0.985231	1.30035	1.00098	1.00151
	Column B	12 h		Column C	24 h		Column D	36 h		Column E	48 h		Column F	60 h
	vs.	vs.		vs.	vs.		vs.	vs.		vs.	vs.		vs.	vs.
	Column A	Mock		Column A	Mock		Column A	Mock		Column A	Mock		Column A	Mock
	Unpaired t test			Unpaired t test			Unpaired t test			Unpaired t test			Unpaired t test
	P value	0.2907		P value	0.5317		P value	0.0936		P value	0.4005		P value	0.3082
	P value summary	ns		P value summary	ns		P value summary	ns		P value summary	ns		P value summary	ns
