# Supplementary material for: Severe fever with thrombocytopenia syndrome virus induces lactylation of m6A reader protein YTHDF1 to facilitate viral replication
Source: EMBO Rep. 2024 Nov 4;25(12):5599–619. doi: 10.1038/s44319-024-00310-7 (PMC11624280; doi:10.1038/s44319-024-00310-7)
Supplement: Supplementary file 9 — Source data Fig. 3 [file 44319_2024_310_MOESM9_ESM.zip › Figure 3 /3H/qPCR-HeLa-YTHDF1-DOSE.xlsx]

## Sheet: Sheet1
		qPCR of YTHDF1 in HeLa cells
		Mock	0.1	0.5	1	2
		0.966828	0.938939	0.859988	0.760645	0.787967
		0.967318	0.943455	0.962478	0.849536	0.709115
		1.06911	1.10683	0.943417	0.873581	0.942401
		Column B	0.1		Column C	0.5		Column D	1		Column E	2
		vs.	vs.		vs.	vs.		vs.	vs.		vs.	vs.
		Column A	Mock		Column A	Mock		Column A	Mock		Column A	Mock
		Unpaired t test			Unpaired t test			Unpaired t test			Unpaired t test
		P value	0.946		P value	0.1629		P value	0.1183		P value	0.0699
		P value summary	ns		P value summary	ns		P value summary	ns		P value summary	ns
