# Supplementary material for: Severe fever with thrombocytopenia syndrome virus induces lactylation of m6A reader protein YTHDF1 to facilitate viral replication
Source: EMBO Rep. 2024 Nov 4;25(12):5599–619. doi: 10.1038/s44319-024-00310-7 (PMC11624280; doi:10.1038/s44319-024-00310-7)
Supplement: Supplementary file 9 — Source data Fig. 3 [file 44319_2024_310_MOESM9_ESM.zip › Figure 3 /3F/qPCR-HeLa-YTHDF1-TIME.xlsx]

## Sheet: Sheet1
	qPCR of YTHDF1 in HeLa cells
		Mock	12h	24h	36h	48h	60h
		0.998499	1.11848	0.955064	1.06604	1.00778	0.99097
		1.0043	1.22751	1.01689	1.14451	1.08678	1.01123
		0.997214	1.09166	1.24421	1.36188	1.09768	1.10651
		Column C	24h		Column D	36h		Column F	60h		Column E	48h
		vs.	vs.		vs.	vs.		vs.	vs.		vs.	vs.
		Column A	Mock		Column A	Mock		Column A	Mock		Column A	Mock
		Unpaired t test			Unpaired t test			Unpaired t test			Unpaired t test
		P value	0.4586		P value	0.0973		P value	0.3674		P value	0.0871
		P value summary	ns		P value summary	ns		P value summary	ns		P value summary	ns
