# Supplementary material for: Severe fever with thrombocytopenia syndrome virus induces lactylation of m6A reader protein YTHDF1 to facilitate viral replication
Source: EMBO Rep. 2024 Nov 4;25(12):5599–619. doi: 10.1038/s44319-024-00310-7 (PMC11624280; doi:10.1038/s44319-024-00310-7)
Supplement: Supplementary file 9 — Source data Fig. 3 [file 44319_2024_310_MOESM9_ESM.zip › Figure 3 /3G/qPCR-HUVEC-YTHDF1-DOSE.xlsx]

## Sheet: Sheet1
	qPCR of YTHDF1 in HUVEC cells
		SFTSV
	Mock	0.1	0.5	1	2
	0.962135	0.938762	1.29905	1.15372	1.1648
	0.992644	0.961427	1.14359	1.13302	1.2147
	1.04624	0.997948	1.17659	1.18749	1.17981
	Column B	0.1		Column C	0.5		Column D	1		Column E	2
	vs.	vs.		vs.	vs.		vs.	vs.		vs.	vs.
	Column A	Mock		Column A	Mock		Column A	Mock		Column A	Mock
	Unpaired t test			Unpaired t test			Unpaired t test			Unpaired t test
	P value	0.3171		P value	0.0659		P value	0.1509		P value	0.063
	P value summary	ns		P value summary	ns		P value summary	ns		P value summary	ns
