# Supplementary material for: Severe fever with thrombocytopenia syndrome virus induces lactylation of m6A reader protein YTHDF1 to facilitate viral replication
Source: EMBO Rep. 2024 Nov 4;25(12):5599–619. doi: 10.1038/s44319-024-00310-7 (PMC11624280; doi:10.1038/s44319-024-00310-7)
Supplement: Supplementary file 10 — Source data Fig. 4 [file 44319_2024_310_MOESM10_ESM.zip]

Archive with 52 entries (44 files):
- FIgure 4/
- FIgure 4/.DS_Store
- __MACOSX/FIgure 4/._.DS_Store
- FIgure 4/4E/
- FIgure 4/4B/
- FIgure 4/4C/
- FIgure 4/4D/
- FIgure 4/4A/
- FIgure 4/4F/
- FIgure 4/4G/
- FIgure 4/4E/Western YTHDF1 beta-actin.tiff
- __MACOSX/FIgure 4/4E/._Western YTHDF1 beta-actin.tiff
- FIgure 4/4B/Western Input_GAPDH NP.tiff
- __MACOSX/FIgure 4/4B/._Western Input_GAPDH NP.tiff
- FIgure 4/4B/Western Input_YTHDF1.tiff
- __MACOSX/FIgure 4/4B/._Western Input_YTHDF1.tiff
- FIgure 4/4B/Western IP YTHDF1.tiff
- __MACOSX/FIgure 4/4B/._Western IP YTHDF1.tiff
- FIgure 4/4B/Western co-IP klac.tiff
- __MACOSX/FIgure 4/4B/._Western co-IP klac.tiff
- FIgure 4/4C/Total lactate of HUVEC.xlsx
- __MACOSX/FIgure 4/4C/._Total lactate of HUVEC.xlsx
- FIgure 4/4C/Total lactate of HeLa.xlsx
- __MACOSX/FIgure 4/4C/._Total lactate of HeLa.xlsx
- FIgure 4/4D/Western YTHDF1 beta-actin.tiff
- __MACOSX/FIgure 4/4D/._Western YTHDF1 beta-actin.tiff
- FIgure 4/4A/Western IP YTHDF1.tiff
- __MACOSX/FIgure 4/4A/._Western IP YTHDF1.tiff
- FIgure 4/4A/Western Input GAPDH NP.tiff
- __MACOSX/FIgure 4/4A/._Western Input GAPDH NP.tiff
- FIgure 4/4A/Western kcr kpr khib kbu kac.tiff
- __MACOSX/FIgure 4/4A/._Western kcr kpr khib kbu kac.tiff
- FIgure 4/4A/Western Input YTHDF1.tiff
- __MACOSX/FIgure 4/4A/._Western Input YTHDF1.tiff
- FIgure 4/4F/Western Input_YTHDF1.tiff
- __MACOSX/FIgure 4/4F/._Western Input_YTHDF1.tiff
- FIgure 4/4F/.DS_Store
- __MACOSX/FIgure 4/4F/._.DS_Store
- FIgure 4/4F/Western Input_GAPDH.tiff
- __MACOSX/FIgure 4/4F/._Western Input_GAPDH.tiff
- FIgure 4/4F/Western co-IP_Klac.tiff
- __MACOSX/FIgure 4/4F/._Western co-IP_Klac.tiff
- FIgure 4/4F/Western IP_YTHDF1.tiff
- __MACOSX/FIgure 4/4F/._Western IP_YTHDF1.tiff
- FIgure 4/4G/Western Input_GAPDH.tiff
- __MACOSX/FIgure 4/4G/._Western Input_GAPDH.tiff
- FIgure 4/4G/Western Input_Flag.tiff
- __MACOSX/FIgure 4/4G/._Western Input_Flag.tiff
- FIgure 4/4G/Western co-IP_HA.tiff
- __MACOSX/FIgure 4/4G/._Western co-IP_HA.tiff
- FIgure 4/4G/Western IP_YTHDF1.tiff
- __MACOSX/FIgure 4/4G/._Western IP_YTHDF1.tiff
