# Supplementary material for: Severe fever with thrombocytopenia syndrome virus induces lactylation of m6A reader protein YTHDF1 to facilitate viral replication
Source: EMBO Rep. 2024 Nov 4;25(12):5599–619. doi: 10.1038/s44319-024-00310-7 (PMC11624280; doi:10.1038/s44319-024-00310-7)
Supplement: Supplementary file 10 — Source data Fig. 4 [file 44319_2024_310_MOESM10_ESM.zip › FIgure 4/4C/Total lactate of HUVEC.xlsx]

## Sheet: Sheet1
	Total lactate of HUVEC
		Mock	SFTSV
		4.45987	6.44884
		4.27161	6.55247
		4.15581	6.57427
	Column B	SFTSV
	vs.	vs.
	Column A	Mock
	Unpaired t test
	P value	<0.0001
	P value summary	****
	Significantly different (P < 0.05)?	Yes
