# Supplementary material for: Severe fever with thrombocytopenia syndrome virus induces lactylation of m6A reader protein YTHDF1 to facilitate viral replication
Source: EMBO Rep. 2024 Nov 4;25(12):5599–619. doi: 10.1038/s44319-024-00310-7 (PMC11624280; doi:10.1038/s44319-024-00310-7)
Supplement: Supplementary file 10 — Source data Fig. 4 [file 44319_2024_310_MOESM10_ESM.zip › FIgure 4/4C/Total lactate of HeLa.xlsx]

## Sheet: Sheet1
	Total lactate of HeLa
			Mock	SFTSV
			6.37467	10.4864
			6.18848	10.2395
			6.50556	10.2829
		Column B	SFTSV
		vs.	vs.
		Column A	Mock
		Unpaired t test
		P value	<0.0001
		P value summary	****
		Significantly different (P < 0.05)?	Yes
