# Supplementary material for: Severe fever with thrombocytopenia syndrome virus induces lactylation of m6A reader protein YTHDF1 to facilitate viral replication
Source: EMBO Rep. 2024 Nov 4;25(12):5599–619. doi: 10.1038/s44319-024-00310-7 (PMC11624280; doi:10.1038/s44319-024-00310-7)
Supplement: Supplementary file 11 — Source data Fig. 5 [file 44319_2024_310_MOESM11_ESM.zip]

Archive with 72 entries (64 files):
- Figure 5/
- Figure 5/5G/
- Figure 5/5A/
- Figure 5/.DS_Store
- __MACOSX/Figure 5/._.DS_Store
- Figure 5/5F /
- Figure 5/5E /
- Figure 5/5C/
- Figure 5/5D/
- Figure 5/5B/
- Figure 5/5G/Western YTHDF1 beta-actin.tiff
- Figure 5/5G/Western beta-actin.tiff
- Figure 5/5G/Western YTHDF1.tiff
- Figure 5/5G/Western Myc.tiff
- __MACOSX/Figure 5/5G/._Western Myc.tiff
- Figure 5/5A/Western Input_YTHDF1.tiff
- Figure 5/5A/Western co- IP_Mycs.tiff
- __MACOSX/Figure 5/5A/._Western co- IP_Mycs.tiff
- Figure 5/5A/Western Input_GAPDH.tiff
- __MACOSX/Figure 5/5A/._Western Input_GAPDH.tiff
- Figure 5/5A/Western co-IP_Klac.tiff
- __MACOSX/Figure 5/5A/._Western co-IP_Klac.tiff
- Figure 5/5A/Western Input_Mycs.tiff
- __MACOSX/Figure 5/5A/._Western Input_Mycs.tiff
- Figure 5/5A/Western IP_YTHDF1.tiff
- __MACOSX/Figure 5/5A/._Western IP_YTHDF1.tiff
- Figure 5/5F /Western Sirt6.tiff
- __MACOSX/Figure 5/5F /._Western Sirt6.tiff
- Figure 5/5F /Western NP GAPDH.tiff
- __MACOSX/Figure 5/5F /._Western NP GAPDH.tiff
- Figure 5/5F /Western HUVEC- NP GAPDH.tiff
- Figure 5/5F /Western HUVEC-Sirt6.tiff
- Figure 5/5E /Western co-IP GFP Sirt6.tiff
- __MACOSX/Figure 5/5E /._Western co-IP GFP Sirt6.tiff
- Figure 5/5E /Western IP YTHDF1.tiff
- __MACOSX/Figure 5/5E /._Western IP YTHDF1.tiff
- Figure 5/5E /Western Input GFP-NSs.tiff
- __MACOSX/Figure 5/5E /._Western Input GFP-NSs.tiff
- Figure 5/5E /Western Klac.tiff
- __MACOSX/Figure 5/5E /._Western Klac.tiff
- Figure 5/5E /Western input sirt6 GAPDH.tiff
- __MACOSX/Figure 5/5E /._Western input sirt6 GAPDH.tiff
- Figure 5/5E /Western Input YTHDF1.tiff
- __MACOSX/Figure 5/5E /._Western Input YTHDF1.tiff
- Figure 5/5C/Western Input_GFP Myc.tiff
- __MACOSX/Figure 5/5C/._Western Input_GFP Myc.tiff
- Figure 5/5C/Western Input_GAPDH.tiff
- __MACOSX/Figure 5/5C/._Western Input_GAPDH.tiff
- Figure 5/5C/Western IP_GFP.tiff
- __MACOSX/Figure 5/5C/._Western IP_GFP.tiff
- Figure 5/5C/Western IB_Myc.tiff
- Figure 5/5D/hela mock merge.tif
- __MACOSX/Figure 5/5D/._hela mock merge.tif
- Figure 5/5D/hela GFP-Nss overexpression nucleus.tif
- __MACOSX/Figure 5/5D/._hela GFP-Nss overexpression nucleus.tif
- Figure 5/5D/hela mock Sirt6.tif
- __MACOSX/Figure 5/5D/._hela mock Sirt6.tif
- Figure 5/5D/hela GFP-Nss overexpression Sirt6.tif
- __MACOSX/Figure 5/5D/._hela GFP-Nss overexpression Sirt6.tif
- Figure 5/5D/hela GFP-Nss overexpression Merge.tif
- __MACOSX/Figure 5/5D/._hela GFP-Nss overexpression Merge.tif
- Figure 5/5D/hela GFP-Nss overexpression GFP.tif
- __MACOSX/Figure 5/5D/._hela GFP-Nss overexpression GFP.tif
- Figure 5/5D/hela mock nucleus.tif
- __MACOSX/Figure 5/5D/._hela mock nucleus.tif
- Figure 5/5D/hela mock NSs.tif
- __MACOSX/Figure 5/5D/._hela mock NSs.tif
- Figure 5/5B/Western Input_GFP Myc.tiff
- __MACOSX/Figure 5/5B/._Western Input_GFP Myc.tiff
- Figure 5/5B/Western Input_GAPDH.tiff
- __MACOSX/Figure 5/5B/._Western Input_GAPDH.tiff
- Figure 5/5B/Western IP_GFP  IB_Myc.tiff
