# Supplementary material for: Severe fever with thrombocytopenia syndrome virus induces lactylation of m6A reader protein YTHDF1 to facilitate viral replication
Source: EMBO Rep. 2024 Nov 4;25(12):5599–619. doi: 10.1038/s44319-024-00310-7 (PMC11624280; doi:10.1038/s44319-024-00310-7)
Supplement: Supplementary file 12 — Source data Fig. 6 [file 44319_2024_310_MOESM12_ESM.zip]

Archive with 13 entries (8 files):
- Figure 6/
- Figure 6/6A/
- Figure 6/6B/
- Figure 6/6D/
- Figure 6/6C/
- Figure 6/6A/RIP of SFTSV L M S.xlsx
- __MACOSX/Figure 6/6A/._RIP of SFTSV L M S.xlsx
- Figure 6/6B/qpCR of SFTSV L M S.xlsx
- __MACOSX/Figure 6/6B/._qpCR of SFTSV L M S.xlsx
- Figure 6/6D/Luciferase of NP.xlsx
- __MACOSX/Figure 6/6D/._Luciferase of NP.xlsx
- Figure 6/6C/Half life of NP and Gn.xlsx
- __MACOSX/Figure 6/6C/._Half life of NP and Gn.xlsx
