# Supplementary material for: Severe fever with thrombocytopenia syndrome virus induces lactylation of m6A reader protein YTHDF1 to facilitate viral replication
Source: EMBO Rep. 2024 Nov 4;25(12):5599–619. doi: 10.1038/s44319-024-00310-7 (PMC11624280; doi:10.1038/s44319-024-00310-7)
Supplement: Supplementary file 12 — Source data Fig. 6 [file 44319_2024_310_MOESM12_ESM.zip › Figure 6/6A/RIP of SFTSV L M S.xlsx]

## Sheet: L
L:	IgG	YTHDF1	IgG	YTHDF1
	1	1204.64	1	224.529
	1	911.859	1	136.021
	1	1155.36	1	238.123
		Column D	YTHDF1
		vs.	vs.
		Column B	YTHDF1
		Unpaired t test
		P value	0.0007
		P value summary	***

## Sheet: M
	M:	IgG	YTHDF1	IgG	YTHDF1
		1	231.312	1	30.6985
		1	182.603	1	62.6632
		1	199.666	1	45.1871
		Column D	YTHDF1
		vs.	vs.
		Column B	YTHDF1
		Unpaired t test
		P value	0.0007
		P value summary	***
		Significantly different (P < 0.05)?	Yes

## Sheet: S
		S:	IgG	YTHDF1	IgG	YTHDF1
			1	1104.82	1	498.452
			1	857.375	1	368
			1	833.919	1	399.197
			Column D	YTHDF1
			vs.	vs.
			Column B	YTHDF1
			Unpaired t test
			P value	0.0058
			P value summary	**
			Significantly different (P < 0.05)?	Yes
