# Supplementary material for: Severe fever with thrombocytopenia syndrome virus induces lactylation of m6A reader protein YTHDF1 to facilitate viral replication
Source: EMBO Rep. 2024 Nov 4;25(12):5599–619. doi: 10.1038/s44319-024-00310-7 (PMC11624280; doi:10.1038/s44319-024-00310-7)
Supplement: Supplementary file 12 — Source data Fig. 6 [file 44319_2024_310_MOESM12_ESM.zip › Figure 6/6B/qpCR of SFTSV L M S.xlsx]

## Sheet: L
	Mock	0	0.5	1	2
	0.759808	344778	220889	185595	134635
	1.13767	369310	225905	202302	144339
	1.15686	366871	241334	201818	144937
	Column C	0.5		Column D	1		Column E	2
	vs.	vs.		vs.	vs.		vs.	vs.
	Column B	0		Column B	0		Column B	0
	Unpaired t test			Unpaired t test			Unpaired t test
	P value	0.0002		P value	<0.0001		P value	<0.0001
	P value summary	***		P value summary	****		P value summary	****

## Sheet: M
	Mock	0	0.5	1	2
	3.60247	184018	101747	56890.1	30636.6
	0.518617	207196	85075.9	69439.6	25774
	0.535243	193662	121207	71220	45933.9
	Column C	0.5		Column D	1		Column E	2
	vs.	vs.		vs.	vs.		vs.	vs.
	Column B	0		Column B	0		Column B	0
	Unpaired t test			Unpaired t test			Unpaired t test
	P value	0.0018		P value	<0.0001		P value	<0.0001
	P value summary	**		P value summary	****		P value summary	****

## Sheet: S
	Mock	0	0.5	1	2
	0.89826	80525.3	38132.8	37818.4	26962.1
	1.04749	94895.3	42760.9	45876	27926
	1.06278	99281.4	55888.5	59228	25900.4
	Column C	0.5		Column D	1		Column E	2
	vs.	vs.		vs.	vs.		vs.	vs.
	Column B	0		Column B	0		Column B	0
	Unpaired t test			Unpaired t test			Unpaired t test
	P value	0.0041		P value	0.0065		P value	0.0003
	P value summary	**		P value summary	**		P value summary	***
