# Supplementary material for: Severe fever with thrombocytopenia syndrome virus induces lactylation of m6A reader protein YTHDF1 to facilitate viral replication
Source: EMBO Rep. 2024 Nov 4;25(12):5599–619. doi: 10.1038/s44319-024-00310-7 (PMC11624280; doi:10.1038/s44319-024-00310-7)
Supplement: Supplementary file 12 — Source data Fig. 6 [file 44319_2024_310_MOESM12_ESM.zip › Figure 6/6D/Luciferase of NP.xlsx]

## Sheet: Sheet1
		NC	Wt	Mut
		1.04588	0.0707294	0.112098
		1.09341	0.0670151	0.116492
		0.963738	0.067056	0.123702
		Column C	Mut
		vs.	vs.
		Column B	Wt
		Unpaired t test
		P value	0.0002
		P value summary	***
