# Supplementary material for: Severe fever with thrombocytopenia syndrome virus induces lactylation of m6A reader protein YTHDF1 to facilitate viral replication
Source: EMBO Rep. 2024 Nov 4;25(12):5599–619. doi: 10.1038/s44319-024-00310-7 (PMC11624280; doi:10.1038/s44319-024-00310-7)
Supplement: Supplementary file 12 — Source data Fig. 6 [file 44319_2024_310_MOESM12_ESM.zip › Figure 6/6C/Half life of NP and Gn.xlsx]

## Sheet: NP
			PECMV-YTHDF1			PECMV-Flag
		0	1.06227	1.00085	0.945153	0.989872	1.0113	0.998877
		3	1.03861	0.950278	1.08924	0.964117	0.932511	0.957226
		6	0.633911	0.596448	0.658476	1.02622	0.940021	1.00119
		9	0.558782	0.552156	0.602497	0.862868	0.845459	0.834877
		12	0.126568	0.155719	0.137602	0.422935	0.466541	0.461753
		PECMV-YTHDF1 - PECMV-Flag
		Row 1	0.002744	-0.08218 to 0.08767	No	ns	>0.9999
		Row 2	0.07476	-0.01016 to 0.1597	No	ns	0.1024
		Row 3	-0.3595	-0.4445 to -0.2746	Yes	****	<0.0001
		Row 4	-0.2766	-0.3615 to -0.1917	Yes	****	<0.0001
		Row 5	-0.3104	-0.3954 to -0.2255	Yes	****	<0.0001

## Sheet: GN
		PECMV-YTHDF1			PECMV-Flag
	0	0.94736	1.02387	1.03094	0.98808	0.981082	1.03154
	3	0.982518	0.949995	0.859183	0.979347	0.900952	0.976263
	6	0.537081	0.50095	0.480277	0.772857	0.861176	0.735619
	9	0.389654	0.390794	0.414617	0.88052	0.716078	0.678951
	PECMV-YTHDF1 - PECMV-Flag
	Row 1	0.0004926	-0.1291 to 0.1301	No	ns	>0.9999
	Row 2	-0.02162	-0.1512 to 0.1080	No	ns	0.9843
	Row 3	-0.2838	-0.4134 to -0.1542	Yes	****	<0.0001
	Row 4	-0.3602	-0.4898 to -0.2305	Yes	****	<0.0001
